# Supplementary material for: Are fishery management upgrades worth the cost?
Source: PLoS One. 2018 Sep 20;13(9):e0204258. doi: 10.1371/journal.pone.0204258 (PMC6147551; doi:10.1371/journal.pone.0204258)
Supplement: S1 File — Administration, research, and enforcement costs used in this study. This file contains both the most recent cost values and the average cost values for each category in each country. (CSV) [file pone.0204258.s008.csv]

country	iso2c	iso3c	gdp	gft_cat	dbase	year	adj_val	country_total	cat_perc	cost_approach
Korea	KR	KOR	1222807284485.31	M_GS_E	1	avg	15110565.1348751	188785510.095683	0.0800409158902952	mean_val
New Zealand	NZ	NZL	176192886551.397	M_GS_M	1	avg	27965695.4056535	74253718.4787437	0.376623500864258	mean_val
United States	US	USA	1.6155255e+13	M_GS_M	1	avg	639849790.934853	1722767412.95132	0.371408111231166	mean_val
Norway	NO	NOR	510229136226.902	M_GS_M	1	avg	53973099.3217387	231518661.778318	0.233126344577003	mean_val
France	FR	FRA	2683825225092.63	M_GS_E	1	avg	18541010.8354686	60172273.3041214	0.308132131584243	mean_val
Italy	IT	ITA	2072823157059.76	M_GS_R	1	avg	11673543.3878073	36788412.7688903	0.31731576627516	mean_val
Portugal	PT	PRT	216368178659.447	M_GS_E	1	avg	1546574.34803773	10882854.0629216	0.142111098715087	mean_val
Canada	CA	CAN	1824288757447.57	M_GS_R	1	avg	90825966.8531424	339098765.410193	0.267845171135536	mean_val
Australia	AU	AUS	1543411012579.91	M_GS_M	1	avg	25716738.3914347	61077660.1347153	0.421049829589294	mean_val
Norway	NO	NOR	510229136226.902	M_GS_E	1	avg	87181880.0735748	231518661.778318	0.376565238430121	mean_val
Korea	KR	KOR	1222807284485.31	M_GS_M	1	avg	143888039.792755	188785510.095683	0.762177349945064	mean_val
New Zealand	NZ	NZL	176192886551.397	M_GS_E	1	avg	25261366.6285027	74253718.4787437	0.34020338840989	mean_val
Thailand	TH	THA	397558094269.877	M_GS_R	1	avg	876327.10369226	8452526.78510314	0.103676347436924	mean_val
Chinese Taipei	TW	TWN	4.9592e+11	M_GS_M	1	avg	13804314.499157	27808289.4122886	0.496410055810796	mean_val
United States	US	USA	1.6155255e+13	M_GS_E	1	avg	986191455.387746	1722767412.95132	0.572446081794798	mean_val
Sweden	SE	SWE	543880647757.404	M_GS_M	1	avg	12684261.2794737	65346175.1470632	0.19410870262762	mean_val
Mexico	MX	MEX	1201090018603.59	M_GS_R	1	avg	2996925.78545658	10735689.9479943	0.279155396623249	mean_val
Finland	FI	FIN	256706466091.089	M_GS_M	1	avg	3585068.58678444	10481049.2333919	0.342052451710909	mean_val
Iceland	IS	ISL	14292008745.4017	M_GS_M	1	avg	7376443.21037106	37117649.5136042	0.198731420416788	mean_val
Mexico	MX	MEX	1201090018603.59	M_GS_M	1	avg	1939340.17178344	10735689.9479943	0.180644204627552	mean_val
Denmark	DK	DNK	327148899962.146	M_GS_M	1	avg	13700071.8288731	59154750.6984682	0.231597152673451	mean_val
Chile	CL	CHL	267122320056.702	M_GS_R	1	avg	18318096.0591086	57172653.3981189	0.320399613632614	mean_val
Ireland	IE	IRL	225571853194.348	M_GS_R	1	avg	3493464.22866021	236300949.686964	0.0147839618642588	mean_val
Turkey	TR	TUR	873982246102.45	M_GS_R	1	avg	1433161.49729882	73824177.0903541	0.0194131726730223	mean_val
Denmark	DK	DNK	327148899962.146	M_GS_E	1	avg	23152215.8577861	59154750.6984682	0.391383880151922	mean_val
Netherlands	NL	NLD	828946812396.788	M_GS_R	1	avg	3599470.41513796	6097105.35645984	0.590357260486625	mean_val
Portugal	PT	PRT	216368178659.447	M_GS_R	1	avg	3181114.85552805	10882854.0629216	0.292305202030252	mean_val
Poland	PL	POL	500360816827.883	M_GS_R	1	avg	4148023.25466634	15772539.0349791	0.26299020376283	mean_val
Spain	ES	ESP	1336018949805.58	M_GS_M	1	avg	3669360.92679288	24946302.3324593	0.147090373470638	mean_val
Sweden	SE	SWE	543880647757.404	M_GS_E	1	avg	27507962.4996061	65346175.1470632	0.420957499619506	mean_val
Iceland	IS	ISL	14292008745.4017	M_GS_E	1	avg	8475951.65232422	37117649.5136042	0.228353674421589	mean_val
United Kingdom	GB	GBR	2662085168498.93	M_GS_E	1	avg	56376566.5554354	141321197.444344	0.398925055653014	mean_val
Estonia	EE	EST	23043864510.0543	M_GS_M	1	avg	108619.945603985	2242858.21706543	0.0484292519150428	mean_val
Sweden	SE	SWE	543880647757.404	M_GS_R	1	avg	25153951.3679835	65346175.1470632	0.384933797752874	mean_val
Mexico	MX	MEX	1201090018603.59	M_GS_E	1	avg	5799423.99075431	10735689.9479943	0.540200398749199	mean_val
Canada	CA	CAN	1824288757447.57	M_GS_M	1	avg	142330131.206876	339098765.410193	0.419730608675928	mean_val
Italy	IT	ITA	2072823157059.76	M_GS_M	1	avg	24494686.7333434	36788412.7688903	0.665826136268021	mean_val
Finland	FI	FIN	256706466091.089	M_GS_E	1	avg	1233251.61580454	10481049.2333919	0.117664900559334	mean_val
France	FR	FRA	2683825225092.63	M_GS_R	1	avg	21068715.8886271	60172273.3041214	0.350139935417465	mean_val
Italy	IT	ITA	2072823157059.76	M_GS_E	1	avg	620182.647739653	36788412.7688903	0.0168580974568194	mean_val
Canada	CA	CAN	1824288757447.57	M_GS_E	1	avg	105942667.350175	339098765.410193	0.312424220188535	mean_val
Chinese Taipei	TW	TWN	4.9592e+11	M_GS_R	1	avg	3331106.01947287	27808289.4122886	0.119788239042163	mean_val
Estonia	EE	EST	23043864510.0543	M_GS_E	1	avg	1274758.69353581	2242858.21706543	0.56836347649461	mean_val
New Zealand	NZ	NZL	176192886551.397	M_GS_R	1	avg	21026656.4445875	74253718.4787437	0.283173110725852	mean_val
United States	US	USA	1.6155255e+13	M_GS_R	1	avg	96726166.6287238	1722767412.95132	0.0561458069740357	mean_val
Norway	NO	NOR	510229136226.902	M_GS_R	1	avg	90363682.3830041	231518661.778318	0.390308416992876	mean_val
Thailand	TH	THA	397558094269.877	M_GS_M	1	avg	4202464.02077657	8452526.78510314	0.497184348257028	mean_val
Korea	KR	KOR	1222807284485.31	M_GS_R	1	avg	29786905.1680532	188785510.095683	0.157781734164641	mean_val
Estonia	EE	EST	23043864510.0543	M_GS_R	1	avg	859479.577925632	2242858.21706543	0.383207271590347	mean_val
Netherlands	NL	NLD	828946812396.788	M_GS_M	1	avg	157555.50905144	6097105.35645984	0.0258410343663343	mean_val
Denmark	DK	DNK	327148899962.146	M_GS_R	1	avg	22302463.0118091	59154750.6984682	0.377018967174627	mean_val
Thailand	TH	THA	397558094269.877	M_GS_E	1	avg	3373735.6606343	8452526.78510314	0.399139304306048	mean_val
Spain	ES	ESP	1336018949805.58	M_GS_R	1	avg	11702508.0333549	24946302.3324593	0.469107921382321	mean_val
Poland	PL	POL	500360816827.883	M_GS_M	1	avg	5570988.4041895	15772539.0349791	0.353208091090129	mean_val
Chile	CL	CHL	267122320056.702	M_GS_M	1	avg	12675932.3800021	57172653.3981189	0.221713207741714	mean_val
Turkey	TR	TUR	873982246102.45	M_GS_M	1	avg	2956192.59083514	73824177.0903541	0.0400436917463642	mean_val
Ireland	IE	IRL	225571853194.348	M_GS_E	1	avg	152056850.356245	236300949.686964	0.64348810513745	mean_val
Australia	AU	AUS	1543411012579.91	M_GS_R	1	avg	11919211.6371854	61077660.1347153	0.195148465263665	mean_val
United Kingdom	GB	GBR	2662085168498.93	M_GS_R	1	avg	36651230.1974093	141321197.444344	0.259347011348694	mean_val
Chile	CL	CHL	267122320056.702	M_GS_E	1	avg	26178624.9590081	57172653.3981189	0.457887178625672	mean_val
Portugal	PT	PRT	216368178659.447	M_GS_M	1	avg	6155164.85935581	10882854.0629216	0.565583699254661	mean_val
Turkey	TR	TUR	873982246102.45	M_GS_E	1	avg	69434823.0022202	73824177.0903541	0.940543135580614	mean_val
Iceland	IS	ISL	14292008745.4017	M_GS_R	1	avg	21265254.650909	37117649.5136042	0.572914905161624	mean_val
Finland	FI	FIN	256706466091.089	M_GS_R	1	avg	5662729.03080289	10481049.2333919	0.540282647729756	mean_val
Belgium	BE	BEL	497884216568.867	M_GS_M	1	avg	3229614.846	7213778.47725684	0.447700862478954	mean_val
Belgium	BE	BEL	497884216568.867	M_GS_R	1	avg	255681.049192992	7213778.47725684	0.0354434295423802	mean_val
Belgium	BE	BEL	497884216568.867	M_GS_E	1	avg	3728482.58206385	7213778.47725684	0.516855707978666	mean_val
Argentina	AR	ARG	545982375701.128	M_GS_M	1	avg	7388650.11513346	38497848.2476224	0.191923716557062	mean_val
Argentina	AR	ARG	545982375701.128	M_GS_R	1	avg	16333658.3305594	38497848.2476224	0.424274578295897	mean_val
Colombia	CO	COL	369659700375.52	M_GS_M	1	avg	1573090.27494201	5246502.1212495	0.299836012373013	mean_val
Colombia	CO	COL	369659700375.52	M_GS_R	1	avg	1659795.38611437	5246502.1212495	0.316362282479945	mean_val
Indonesia	ID	IDN	917869910105.749	M_GS_M	1	2013	212914311.892287	304674727.725512	0.69882498453927	mean_val
Indonesia	ID	IDN	917869910105.749	M_GS_R	1	2013	46351257.2792059	304674727.725512	0.152133580705009	mean_val
Indonesia	ID	IDN	917869910105.749	M_GS_E	1	2013	45409158.5540188	304674727.725512	0.14904143475572	mean_val
Japan	JP	JPN	6203213121334.12	M_GS_M	1	2000	293196417.122393	621592404.103954	0.471685971685972	mean_val
Japan	JP	JPN	6203213121334.12	M_GS_R	1	2000	187597707.544887	621592404.103954	0.301801801801802	mean_val
Japan	JP	JPN	6203213121334.12	M_GS_E	1	2000	140798279.436674	621592404.103954	0.226512226512226	mean_val
Scotland	GB	GBR	2662085168498.93	M_GS_M	1	2012	3633221.60908343	41071200.7983344	0.0884615384615385	mean_val
Scotland	GB	GBR	2662085168498.93	M_GS_R	1	2012	6476612.4335835	41071200.7983344	0.157692307692308	mean_val
Scotland	GB	GBR	2662085168498.93	M_GS_E	1	2012	30961366.7556675	41071200.7983344	0.753846153846154	mean_val
South Africa	ZA	ZAF	396332702639.496	M_GS_M	1	2012	1848484.53014679	15323201.0639205	0.12063305326582	mean_val
South Africa	ZA	ZAF	396332702639.496	M_GS_R	1	2012	5683821.96328215	15323201.0639205	0.370929151133121	mean_val
South Africa	ZA	ZAF	396332702639.496	M_GS_E	1	2012	7790894.57049152	15323201.0639205	0.508437795601059	mean_val
Australia	AU	AUS	1543411012579.91	M_GS_E	0	NA	23441710.1060952	61077660.1347153	0.383801705147041	mean_val
Chinese Taipei	TW	TWN	4.9592e+11	M_GS_E	0	NA	10672868.8936588	27808289.4122886	0.383801705147041	mean_val
Netherlands	NL	NLD	828946812396.788	M_GS_E	0	NA	2340079.43227045	6097105.35645984	0.383801705147041	mean_val
Poland	PL	POL	500360816827.883	M_GS_E	0	NA	6053527.37612324	15772539.0349791	0.383801705147041	mean_val
Spain	ES	ESP	1336018949805.58	M_GS_E	0	NA	9574433.37231149	24946302.3324593	0.383801705147041	mean_val
Argentina	AR	ARG	545982375701.128	M_GS_E	0	NA	14775539.8019295	38497848.2476224	0.383801705147041	mean_val
Colombia	CO	COL	369659700375.52	M_GS_E	0	NA	2013616.46019313	5246502.1212495	0.383801705147041	mean_val
France	FR	FRA	2683825225092.63	M_GS_M	0	NA	20562546.5800257	60172273.3041214	0.341727932998292	mean_val
Ireland	IE	IRL	225571853194.348	M_GS_M	0	NA	80750635.1020596	236300949.686964	0.341727932998292	mean_val
United Kingdom	GB	GBR	2662085168498.93	M_GS_M	0	NA	48293400.691499	141321197.444344	0.341727932998292	mean_val
Korea	KR	KOR	1222807284485.31	M_GS_E	1	2007	2358808.74977702	129132832.626303	0.0182665299119022	recent_val
New Zealand	NZ	NZL	176192886551.397	M_GS_M	1	2014	18044101.7332232	63334479.2808262	0.284901714486597	recent_val
United States	US	USA	1.6155255e+13	M_GS_M	1	2013	673270951.391614	1640834825.26314	0.410322197594534	recent_val
Norway	NO	NOR	510229136226.902	M_GS_M	1	2014	49111939.7243366	292821295.677579	0.167719836122893	recent_val
France	FR	FRA	2683825225092.63	M_GS_E	1	2005	24549136.4945396	47240369.7299266	0.519664359844919	recent_val
Italy	IT	ITA	2072823157059.76	M_GS_R	1	2014	4059788.50716843	8254375.04060966	0.491834752745688	recent_val
Portugal	PT	PRT	216368178659.447	M_GS_E	1	2014	36141.7610884545	3475682.01898484	0.010398465938783	recent_val
Canada	CA	CAN	1824288757447.57	M_GS_R	1	2010	103265646.049045	363053569.411651	0.284436388316998	recent_val
Australia	AU	AUS	1543411012579.91	M_GS_M	1	2014	25356322.5439926	47025199.1893799	0.539207126840178	recent_val
Norway	NO	NOR	510229136226.902	M_GS_E	1	2014	80218063.2802924	292821295.677579	0.273948870742719	recent_val
Korea	KR	KOR	1222807284485.31	M_GS_M	1	2011	101114281.510826	129132832.626303	0.783025350364925	recent_val
New Zealand	NZ	NZL	176192886551.397	M_GS_E	1	2014	29097716.6229408	63334479.2808262	0.459429318016826	recent_val
Thailand	TH	THA	397558094269.877	M_GS_R	1	2012	576147.524	6856671.639	0.084027288214144	recent_val
Chinese Taipei	TW	TWN	4.9592e+11	M_GS_M	1	2013	10125350.2972063	24297380.6845502	0.41672600140165	recent_val
United States	US	USA	1.6155255e+13	M_GS_E	1	2013	946653415.246149	1640834825.26314	0.576934009853391	recent_val
Sweden	SE	SWE	543880647757.404	M_GS_M	1	2013	18849425.2828312	81449119.8691972	0.231425770015715	recent_val
Mexico	MX	MEX	1201090018603.59	M_GS_R	1	2011	1108265.47487645	9113739.21603521	0.121603816897296	recent_val
Finland	FI	FIN	256706466091.089	M_GS_M	1	2009	3567684.95376853	8573857.00210957	0.416112019700202	recent_val
Iceland	IS	ISL	14292008745.4017	M_GS_M	1	2012	4331910.676	33945237.6240477	0.12761468115136	recent_val
Mexico	MX	MEX	1201090018603.59	M_GS_M	1	2006	1955165.18377139	9113739.21603521	0.214529419530829	recent_val
Denmark	DK	DNK	327148899962.146	M_GS_M	1	2014	5449856.55559345	60822298.9609684	0.0896029359082726	recent_val
Chile	CL	CHL	267122320056.702	M_GS_R	1	2012	24232447.502	73167703.405	0.33119048944133	recent_val
Ireland	IE	IRL	225571853194.348	M_GS_R	1	2009	2797105.13965653	224745415.861347	0.0124456604773739	recent_val
Turkey	TR	TUR	873982246102.45	M_GS_R	1	2013	2023887.74542833	116329741.731887	0.0173978529935442	recent_val
Denmark	DK	DNK	327148899962.146	M_GS_E	1	2014	23555181.9181425	60822298.9609684	0.387278717189868	recent_val
Netherlands	NL	NLD	828946812396.788	M_GS_R	1	2010	6490603.15121329	10994650.2493956	0.590341939396397	recent_val
Portugal	PT	PRT	216368178659.447	M_GS_R	1	2014	699729.16347073	3475682.01898484	0.201321398116593	recent_val
Poland	PL	POL	500360816827.883	M_GS_R	1	2007	4660078.36633767	20484022.016262	0.227498211173474	recent_val
Spain	ES	ESP	1336018949805.58	M_GS_M	1	2013	1713855.23680355	12231854.0346327	0.140114101423301	recent_val
Sweden	SE	SWE	543880647757.404	M_GS_E	1	2013	41025478.2068359	81449119.8691972	0.503694555235472	recent_val
Iceland	IS	ISL	14292008745.4017	M_GS_E	1	2012	8791700.635	33945237.6240477	0.25899658539352	recent_val
United Kingdom	GB	GBR	2662085168498.93	M_GS_E	1	2006	75701250.1579097	171197796.23524	0.44218589153969	recent_val
Estonia	EE	EST	23043864510.0543	M_GS_M	1	2008	34803.5593825468	2757906.50134631	0.0126195573945516	recent_val
Sweden	SE	SWE	543880647757.404	M_GS_R	1	2013	21574216.3795301	81449119.8691972	0.264879674748814	recent_val
Mexico	MX	MEX	1201090018603.59	M_GS_E	1	2011	6050308.55738737	9113739.21603521	0.663866763571875	recent_val
Canada	CA	CAN	1824288757447.57	M_GS_M	1	2010	151247339.129796	363053569.411651	0.416597857376532	recent_val
Italy	IT	ITA	2072823157059.76	M_GS_M	1	2014	3616650.66266804	8254375.04060966	0.4381495443174	recent_val
Finland	FI	FIN	256706466091.089	M_GS_E	1	2009	678078.66221343	8573857.00210957	0.0790867706385342	recent_val
France	FR	FRA	2683825225092.63	M_GS_R	1	2009	7285036.55074374	47240369.7299266	0.154212098516424	recent_val
Italy	IT	ITA	2072823157059.76	M_GS_E	1	2011	577935.870773181	8254375.04060966	0.0700157029369114	recent_val
Canada	CA	CAN	1824288757447.57	M_GS_E	1	2010	108540584.232811	363053569.411651	0.29896575430647	recent_val
Chinese Taipei	TW	TWN	4.9592e+11	M_GS_R	1	2013	4532711.96017613	24297380.6845502	0.186551464909891	recent_val
Estonia	EE	EST	23043864510.0543	M_GS_E	1	2008	1811509.7759597	2757906.50134631	0.6568423458429	recent_val
New Zealand	NZ	NZL	176192886551.397	M_GS_R	1	2014	16192660.9246622	63334479.2808262	0.255668967496577	recent_val
United States	US	USA	1.6155255e+13	M_GS_R	1	2013	20910458.6253734	1640834825.26314	0.0127437925520749	recent_val
Norway	NO	NOR	510229136226.902	M_GS_R	1	2014	163491292.67295	292821295.677579	0.558331293134389	recent_val
Thailand	TH	THA	397558094269.877	M_GS_M	1	2012	3093446.945	6856671.639	0.451158682793677	recent_val
Korea	KR	KOR	1222807284485.31	M_GS_R	1	2011	25659742.3656997	129132832.626303	0.198708119723172	recent_val
Estonia	EE	EST	23043864510.0543	M_GS_R	1	2008	911593.166004069	2757906.50134631	0.330538096762549	recent_val
Netherlands	NL	NLD	828946812396.788	M_GS_M	1	2010	142221.594223648	10994650.2493956	0.0129355269151436	recent_val
Denmark	DK	DNK	327148899962.146	M_GS_R	1	2014	31817260.4872325	60822298.9609684	0.523118346901859	recent_val
Thailand	TH	THA	397558094269.877	M_GS_E	1	2012	3187077.17	6856671.639	0.464814028992179	recent_val
Spain	ES	ESP	1336018949805.58	M_GS_R	1	2013	5665346.67350229	12231854.0346327	0.46316336488824	recent_val
Poland	PL	POL	500360816827.883	M_GS_M	1	2007	7697470.5355027	20484022.016262	0.375779255138067	recent_val
Chile	CL	CHL	267122320056.702	M_GS_M	1	2012	12514163.851	73167703.405	0.171033984512692	recent_val
Turkey	TR	TUR	873982246102.45	M_GS_M	1	2013	2561555.69918751	116329741.731887	0.0220197832562141	recent_val
Ireland	IE	IRL	225571853194.348	M_GS_E	1	2009	148653539.733935	224745415.861347	0.661430797883969	recent_val
Australia	AU	AUS	1543411012579.91	M_GS_R	1	2014	3012920.47577203	47025199.1893799	0.064070339471363	recent_val
United Kingdom	GB	GBR	2662085168498.93	M_GS_R	1	2006	39664914.4483605	171197796.23524	0.231690566821653	recent_val
Chile	CL	CHL	267122320056.702	M_GS_E	1	2012	36421092.052	73167703.405	0.497775526045978	recent_val
Portugal	PT	PRT	216368178659.447	M_GS_M	1	2014	2739811.09442566	3475682.01898484	0.788280135944624	recent_val
Turkey	TR	TUR	873982246102.45	M_GS_E	1	2013	111744298.287271	116329741.731887	0.960582363750242	recent_val
Iceland	IS	ISL	14292008745.4017	M_GS_R	1	2014	20821626.3130477	33945237.6240477	0.61338873345512	recent_val
Finland	FI	FIN	256706466091.089	M_GS_R	1	2009	4328093.38612761	8573857.00210957	0.504801209661264	recent_val
Belgium	BE	BEL	497884216568.867	M_GS_M	1	2012	3229614.846	7275949.88644983	0.443875355988169	recent_val
Belgium	BE	BEL	497884216568.867	M_GS_R	1	2013	317852.458385984	7275949.88644983	0.0436853556369221	recent_val
Belgium	BE	BEL	497884216568.867	M_GS_E	1	2013	3728482.58206385	7275949.88644983	0.512439288374909	recent_val
Argentina	AR	ARG	545982375701.128	M_GS_M	1	2012	9283845.111	45306212.8778206	0.204913289398877	recent_val
Argentina	AR	ARG	545982375701.128	M_GS_R	1	2013	18048372.2021029	45306212.8778206	0.398364176912664	recent_val
Colombia	CO	COL	369659700375.52	M_GS_M	1	2013	4175114.10499992	8803339.92013798	0.474264783920155	recent_val
Colombia	CO	COL	369659700375.52	M_GS_R	1	2013	1135742.49710017	8803339.92013798	0.129012682391386	recent_val
Indonesia	ID	IDN	917869910105.749	M_GS_M	1	2013	212914311.892287	304674727.725512	0.69882498453927	recent_val
Indonesia	ID	IDN	917869910105.749	M_GS_R	1	2013	46351257.2792059	304674727.725512	0.152133580705009	recent_val
Indonesia	ID	IDN	917869910105.749	M_GS_E	1	2013	45409158.5540188	304674727.725512	0.14904143475572	recent_val
Japan	JP	JPN	6203213121334.12	M_GS_M	1	2000	293196417.122393	621592404.103954	0.471685971685972	recent_val
Japan	JP	JPN	6203213121334.12	M_GS_R	1	2000	187597707.544887	621592404.103954	0.301801801801802	recent_val
Japan	JP	JPN	6203213121334.12	M_GS_E	1	2000	140798279.436674	621592404.103954	0.226512226512226	recent_val
Scotland	GB	GBR	2662085168498.93	M_GS_M	1	2012	3633221.60908343	41071200.7983344	0.0884615384615385	recent_val
Scotland	GB	GBR	2662085168498.93	M_GS_R	1	2012	6476612.4335835	41071200.7983344	0.157692307692308	recent_val
Scotland	GB	GBR	2662085168498.93	M_GS_E	1	2012	30961366.7556675	41071200.7983344	0.753846153846154	recent_val
South Africa	ZA	ZAF	396332702639.496	M_GS_M	1	2012	1848484.53014679	15323201.0639205	0.12063305326582	recent_val
South Africa	ZA	ZAF	396332702639.496	M_GS_R	1	2012	5683821.96328215	15323201.0639205	0.370929151133121	recent_val
South Africa	ZA	ZAF	396332702639.496	M_GS_E	1	2012	7790894.57049152	15323201.0639205	0.508437795601059	recent_val
Australia	AU	AUS	1543411012579.91	M_GS_E	0	NA	18655956.1696153	47025199.1893799	0.396722533688459	recent_val
Chinese Taipei	TW	TWN	4.9592e+11	M_GS_E	0	NA	9639318.42716778	24297380.6845502	0.396722533688459	recent_val
Netherlands	NL	NLD	828946812396.788	M_GS_E	0	NA	4361825.50395868	10994650.2493956	0.396722533688459	recent_val
Poland	PL	POL	500360816827.883	M_GS_E	0	NA	8126473.11442164	20484022.016262	0.396722533688459	recent_val
Spain	ES	ESP	1336018949805.58	M_GS_E	0	NA	4852652.1243269	12231854.0346327	0.396722533688459	recent_val
Argentina	AR	ARG	545982375701.128	M_GS_E	0	NA	17973995.5647177	45306212.8778206	0.396722533688459	recent_val
Colombia	CO	COL	369659700375.52	M_GS_E	0	NA	3492483.3180379	8803339.92013798	0.396722533688459	recent_val
France	FR	FRA	2683825225092.63	M_GS_M	0	NA	15406196.6846432	47240369.7299266	0.326123541638657	recent_val
Ireland	IE	IRL	225571853194.348	M_GS_M	0	NA	73294770.9877552	224745415.861347	0.326123541638657	recent_val
United Kingdom	GB	GBR	2662085168498.93	M_GS_M	0	NA	55831631.6289694	171197796.23524	0.326123541638657	recent_val
