# Supplementary material for: Are fishery management upgrades worth the cost?
Source: PLoS One. 2018 Sep 20;13(9):e0204258. doi: 10.1371/journal.pone.0204258 (PMC6147551; doi:10.1371/journal.pone.0204258)
Supplement: S3 File — Survey used to collect information regarding the relevant cost of management from the group of experts. (XLSX) [file pone.0204258.s010.xlsx]

## Sheet: Survey
1. General Information
1	Item		Responses
	Date recorded
	Organization(s) that you are affiliated with
	Country in which you reside
	Country on which you focus your fisheries work and/or research
	Do you wish to remain anonymous?
Use the following definitions to answer Questions 2-5
Definitions	Fishery Management Type	Description
	Unregulated Open Access (OA)	Few or no regulations that constrain fishing mortality, and no explicit limit on entry to the fishery.
	Mortality Management -- Input Controls (IC)	Regulations on input controls such as gear restrictions, spatial closures, temporal closures, size limits, etc., but no explicit limit on entry, and no explicit TAC.
	Mortality Management -- Output Controls (OC)	Regulations that directly limit catch and measure it against a total allowable catch (TAC), but no explicit limit on entry.
	Limited Entry (LE)	Direct catch limit (TAC) and explicit limit on entry (e.g. a fixed number of licenses).
	Catch share (CS)	ITQs, IFQs, IVQs, TURFs, or other similar property rights systems that require limited entry and individual accountability for catch.
2. Rank management types in terms of "cost of management" using the dropdown menus under "Management Type," with 1 being the least expensive and 5 being the most expensive management type. Management costs include the costs of administrative, research, and monitoring & enforcement services. Please consider all costs, regardless of who pays them (industry, government, foreign aid, etc.). Your rank…
2, 3, & 4	Cost Description	Rank	Management Type	Relative Cost of Policy	Explanation
	Least expensive	1
	$$	2
	$$$	3
	$$$$	4
	Most expensive	5
5. Do you have any further comments? For example, you may wish to comment on other factors that you think affect relative costs.
5

## Sheet: Drop down options
	Rank		Management Types
	1 - $		Unregulated Open Access
	2 - $$		Mortality Management -- Input Controls
	3 - $$$		Mortality Management -- Output Controls
	4 - $$$$		Limited Entry
	5 - $$$$$		Catch share
